# Supplementary material for: Legume NCRs and nodule-specific defensins of actinorhizal plants—Do they share a common origin?
Source: PLoS One. 2022 Aug 18;17(8):e0268683. doi: 10.1371/journal.pone.0268683 (PMC9387825; doi:10.1371/journal.pone.0268683)
Supplement: S1 Table — (XLSX) [file pone.0268683.s007.xlsx]

## Sheet: Supplementary.Table.S1.txt
Primer name	Sequence	Purpose
EcoRI_6HIS.ORF_DEF1	atgaattcatgcatcatcaccatcaccaccttgtgccacgaggaagcatggctaacattc	cloning Pichia expression
DEF1-NotI	atgcggccgctcaaatatgagcttcctcg	cloning Pichia expression
Fw_GFP_BamHI	atggatccatggtgagcaaggg	GFP chimeras cloning
Fw-BamHI-SP	caggatccatggctaacattcc	GFP chimeras cloning
SP_Rv	gctcaccatagcagtcgcct	GFP chimeras cloning
GFP_Rv	ttacttgtacagctcgtccatgcc	GFP chimeras cloning
Fw_CTPP	gctgtacaagtctcaaacttcaac	GFP chimeras cloning
Rv_CTPP	tcaaatatgagcttcctcgaaaac	GFP chimeras cloning
GFP_Rv	cgttgaagtttgagacttgtacagctcgt	GFP chimeras cloning
GFP_Rv_XhoI	atctcgagttacttgtacagctcgtc	GFP chimeras cloning
SP_Fw	atggctaacattcctaaatacatttctctct	GFP chimeras cloning
Rv-XhoI-CTPP	ctctcgagtcaaatatgagcttcc	GFP chimeras cloning
GFP_Fw	atggtgagcaagggcgag	GFP chimeras cloning
DEF1_Fw	gaacaatgacaacatatgagcaaaatcataatcg	RT-qPCR
DEF1_Rv	atatagaaaggatccataggaggatacaaatc	RT-qPCR
DEF2_Fw	cgaagcttcagctcttggagaag	RT-qPCR
DEF2_Rv	gtgtcagttgttgtttcgtggttatgg	RT-qPCR
DEF3_Fw	cgaaacgtttcaaggccattgc	RT-qPCR
DEF3_Rv	aagcacccatatgagaggagttac	RT-qPCR
DEF4_Fw	cctccttttgagtatggcgtctg	RT-qPCR
DEF_Rv	ctccacacacagatacaaatcaatc	RT-qPCR
DgDEF1-genome-walking1	TCCACGAGCTGCGTTCTCCCATCTCC	genome walking
DgDEF1-genome-walking2	CCATTTGATTCTCGATGACTTGAGCAGT	genome walking
proDgDEF1-for	TTGATTCTCGATGACTTGAGCG	promoter amplification
proDgDEF1-rev	GTCTCTATCCAGCCTTTTCACC	promoter amplification
DgDEF1-for-sequencing	TTGGGACCCACACTTGAGGCG	promoter sequencing
DgDEF1-rev-sequencing	TCAAGTGTGGGTCCCAATACCTC	promoter sequencing
proDgDEF1-for-BamHI	ACGGATCCTTGATTCTCGATGACTTGAGCG	promoter cloning
proDgDEF1-rev-BamHI	ACGCGGCCGCGTCTCTATCCAGCCTTTTCACC	promoter cloning
M13-rev	CAGGAAACAGCTGAC	construct confirmation
EcGUS-rev	CCGGCTTTCTTGTAACGC	construct confirmation
Smc01242.fw	GGAGGGATTCGTCTTTGCCA	RT-qPCR
Smc01242.rv	TGGTGCCGTGATCGTCATAG	RT-qPCR
Smc01800.fw	ACGAAAAGGTCGCAAGGGAT	RT-qPCR
Smc01800.rv	GTTGTAGCTCAGACCCGCAT	RT-qPCR
Smc02255.fw	TTCATTCCCGACGACTGGTG	RT-qPCR
Smc02255.rv	GAAGGCCGTCGTCAGATAGG	RT-qPCR
SMb21487.fw	CTCGAAAAGCCGAGCGAAAG	RT-qPCR
SMb21487.rv	CCGGGTGTGACGCATAGATT	RT-qPCR
SMc01852.fw	CATCGACGGCCTCTACCTTC	RT-qPCR	reference gene
SMc01852.rv	CTTCGCTCACGAACAACGTG	RT-qPCR	reference gene
