# Supplementary material for: Legume NCRs and nodule-specific defensins of actinorhizal plants—Do they share a common origin?
Source: PLoS One. 2022 Aug 18;17(8):e0268683. doi: 10.1371/journal.pone.0268683 (PMC9387825; doi:10.1371/journal.pone.0268683)
Supplement: S2 Table — (XLSX) [file pone.0268683.s008.xlsx]

## Sheet: combined.table
GeneID	Untreated	Treated	log2[FC]	Product
SMc01242	1780.3601	5031.6912	-1.49887433786302	Signal peptide protein
SMb21488	1127.9846	5153.5412	-2.19181678773347	Putative cytochrome o ubiquinol oxidase chain I protein
SMc01800	1739.3424	3900.2262	-1.16501581300171	Putative cytochrome C oxydase assembly transmembrane protein
SMb21487	983.4463	4316.974	-2.13410222517042	Putative cytochrome o ubiquinol oxidase chain II protein
SMc01471	714.8785	1555.3803	-1.12149735775803	probable SenC
SMc02255	243.1759	1864.6133	-2.93880431644875	Putative quinol oxidase subunit I transmembrane protein
SMb22024	214.8542	1076.1716	-2.3244782819775	cyoD. Cytochrome o ubiquinol oxidase protein cyoD
SMb21489	195.322	990.1598	-2.3418069312421	Putative cytochrome o ubiquinol oxidase chain III protein
SMc00248	316.4216	714.7172	-1.17552426486501	Putative cytochrome C-type biogenesis protein
SMc02254	104.4973	580.5798	-2.47402898008107	Putative quinol oxidase subunit II transmembrane protein
SMb21490	99.6142	455.6578	-2.19352722542225	putative SUR1-like protein. similar to Bradyrhizobium japonicum shb1 gene
SMc00091	257.825	125.9459	1.03358857247923	Putative sulfate adenylate transferase subunit 2 cysteine biosynthesis protein
SMc00090	252.942	107.5148	1.23427172848045	Putative sulfate adenylate transferase cysteine biosynthesis protein
SMb20612	77.1522	168.9518	-1.13083250760869	C4-dicarboxylate transport sensor protein
SMc05014	42.9708	88.0597	-1.03512417760479	Putative recombinase (fragment)
SMc03968	33.2047	72.7005	-1.13057531979433	oxidoreductase
SMa0079	24.4153	72.7005	-1.57418197126994	ABC transporter. permease
SMb20016	46.8773	18.4311	1.34674645773886	putative sugar ABC transporter
SMc04408	19.5322	45.0538	-1.20579456528992	Virulence-associated protein homologue
SMc01098	18.5556	44.0299	-1.2466282827985	C-terminus fragment of a putative transposase protein
SMa1533	18.5556	38.9101	-1.06829104153999	NuoA2 NADH:quinone oxidoreductase subunit 3 (chain A)
SMb20486	15.6258	37.8862	-1.27774440716893	probable sugar ABC transporter
SMa0510	15.6258	36.8622	-1.2382160429823	putative D-isomer specific 2-hydroxyacid dehydrogenase
SMa1995	37.1112	11.2635	1.72020485326631	ABC transporter. permease
SMb20127	15.6258	31.7425	-1.02248735192686	ABC transporter. periplasmic solute-binding protein
SMa1568	12.6959	31.7425	-1.32204763378577	CpaF2 pilus assembly protein
SMc02041	30.2749	10.2395	1.56397717395953	oxidoreductase. short-chain dehydrogenase/reductase family
SMb20980	11.7193	28.6706	-1.29068346287644	putative small C4-dicarboxylate uptake permease protein
SMb21096	28.3217	11.2635	1.33025833495029	ABC transporter. permease
SMc04205	28.3217	10.2395	1.46776185870023	Putative Iron/Heme transport protein
SMc00498	8.7895	29.6946	-1.75634703522525	putative transporter
SMc01659	9.7661	24.5748	-1.33132544737378	putative ABC transporter
SMb21496	22.462	10.2395	1.13334281962967	putative protease
SMb20110	9.7661	20.479	-1.06829104153998	putative oligopeptide ABC transporter permease protein
SMc02021	7.8129	20.479	-1.39021913642734	ABC transporter. periplasmic solute-binding protein
SMa0559	8.7895	18.4311	-1.06829104153998	4-carboxymuconolactone decarboxylase
SMb20404	19.5322	7.1677	1.44628213128977	putative aldehyde dehydrogenase protein
SMb21327	19.5322	7.1677	1.44628213128977	putative dTDP-4-dehydrorhamnose reductase protein
SMb21538	19.5322	6.1437	1.66867455262622	probable phosphonoacetate hydrolase
SMa1878	7.8129	17.4072	-1.15575388279032	transposase. fragment
SMc02358	17.579	7.1677	1.29427903784472	Putative high-affinity branched-chain amino acid transport ATP-binding ABC transporter protein
SMa1408	18.5556	6.1437	1.59467397118244	Hydratase/isomerase
SMc01634	18.5556	6.1437	1.59467397118244	transport system permease protein
SMb20900	16.6024	7.1677	1.21181687765275	Diguanylate cyclase/phosphodiesterase
SMa2291	17.579	6.1437	1.51667145918117	dehydrogenase
SMa2093	15.6258	6.1437	1.34674645773886	desulfurization enzyme
SMb20984	15.6258	6.1437	1.34674645773886	putative nitrite reductase [NAD(P)H]. large subunit protein
SMb21661	6.8363	14.3353	-1.06829104153998	putative transposase of insertion sequence ISRm10-1. orfA protein
SMa1593	13.6725	6.1437	1.15410137979647	oxidoreductase. fragment
SMc01572	13.6725	6.1437	1.15410137979647	Putative oxidoreductase protein
SMb20436	4.8831	14.3353	-1.55371786871022	probable nitrate transporter
SMa0478	12.6959	6.1437	1.04718617587995	Dehydrogenase. NAD-dependent
SMa1491	12.6959	6.1437	1.04718617587995	Oxidoreductase
SMa1554	12.6959	6.1437	1.04718617587995	Putative chemotaxis protein
SMa1846	3.9064	14.3353	-1.87564596359759	dehydrogenase
SMb20357	5.8597	12.2874	-1.06829104153998	putative two-component response regulator
SMa0041	5.8597	12.2874	-1.06829104153998	quinone oxidoreductase and related zinc dependent oxidoreductases
SMa0346	5.8597	12.2874	-1.06829104153998	NAD(P)H dehydrogenase
SMa1487	5.8597	12.2874	-1.06829104153998	Cytochrome C
SMa1321	4.8831	12.2874	-1.33132544737377	VirB1 type IV secretion protein
SMc01669	10.7427	5.1198	1.06921248220995	probable Crt
SMb21536	3.9064	11.2635	-1.52772266017728	probable Na+/phosphate symporter
SMc04287	3.9064	11.2635	-1.52772266017728	Transport protein permease
SMc01655	2.9298	11.2635	-1.94276015945612	probable ABC transporter
SMa1363	3.9064	10.2395	-1.39021913642735	ABC transporter. permease
SMa1526	3.9064	10.2395	-1.39021913642735	NuoE2 NADH:quinone oxidoreductase (chain E)
SMa1869	3.9064	10.2395	-1.39021913642735	amino acid oxidase
SMc03279	3.9064	10.2395	-1.39021913642735	Putative transposase number 2 for insertion sequence ISRm28
SMa2329	8.7895	4.0958	1.10163395990233	KdpC potassium-transporting ATPase C chain
SMb21405	9.7661	3.0719	1.66867455262622	putative amidase
SMc02357	9.7661	3.0719	1.66867455262622	Putative high-affinity branched-chain amino acid transport ATP-binding ABC transporter protein
SMa1272	3.9064	8.1916	-1.06829104153999	NorQ accessory protein for nitric oxide reductase
SMb21408	9.7661	2.0479	2.25363705334738	truncated putative transcriptional regulator. lysR family protein
SMa5008	0.9766	10.2395	-3.39021913642734	type II toxin-antitoxin system RelE/ParE family toxin
SMb20986	1.9532	8.1916	-2.06829104153999	putative nitrate reductase. large subunit protein
SMb20201	6.8363	3.0719	1.15410137979646	putative phosphoribulokinase protein
SMc01511	6.8363	3.0719	1.15410137979646	Putative hemin transport system permease transmembrane protein
SMa1276	7.8129	2.0479	1.93170895846002	NorC nitric oxide reductase. small subunit
SMa0997	2.9298	6.1437	-1.06829104153999	transposase. fragment
SMc02889	2.9298	6.1437	-1.06829104153999	putative MFS permease
SMb21337	1.9532	6.1437	-1.65325354226114	putative iron-sulfur-binding protein. probably subunit of an oxidoreductase like aldehyde oxidase or xanthine dehydrogenase
SMc04203	1.9532	6.1437	-1.65325354226114	Putative RNA polymerase sigma factor fecI protein
SMb20207	5.8597	2.0479	1.51667145918117	putative pyrroloquinoline quinone synthesis protein D
SMb20542	5.8597	2.0479	1.51667145918117	putative protein in ISRm14
SMa0514	5.8597	2.0479	1.51667145918117	IdnK gluconate kinase IdnK
SMc02039	0.9766	6.1437	-2.65325354226114	oxidoreductase. short-chain dehydrogenase/reductase family
SMa1141	1.9532	5.1198	-1.39021913642735	Transcriptional regulator. CAP/Crp family
SMb21691	1.9532	5.1198	-1.39021913642735	putative nitrilotriacetate monooxygenase component A protein
SMa0659	4.8831	2.0479	1.25363705334738	cytochrome c binding protein. carboxyl terminus
SMc01984	1.9532	4.0958	-1.06829104153999	Probable cytochrome C oxidase transmembrane protein
SMb21582	4.8831	1.024	2.25363705334738	putative exoD-like membrane protein
SMa5005	0.9766	4.0958	-2.06829104153999	DNA polymerase
SMa1855	0.9766	3.0719	-1.65325354226114	Aminotransferase
SMa0583	2.9298	1.024	1.51667145918117	Nitrate transporter. permease
SMb20221	2.9298	1.024	1.51667145918117	putative epoxide hydrolase protein. truncated
SMb20987	2.9298	1.024	1.51667145918117	putative siroheme synthase
SMa0405	0.9766	2.0479	-1.06829104153998	transposase. fragment
SMa1194	0.9766	2.0479	-1.06829104153998	NnrS dehydrogenase
SMa5035	0.9766	2.0479	-1.06829104153998	RepB plasmid partition. partial
